# Supplementary material for: Bayesian analyses of radiocarbon dates suggest multiple origins of ceramic technology in Early Holocene Africa
Source: Nat Commun. 2025 Oct 3;16:8819. doi: 10.1038/s41467-025-63887-0 (PMC12494898; doi:10.1038/s41467-025-63887-0)
Supplement: Supplementary file 3 — Supplementary Data 1 [file 41467_2025_63887_MOESM3_ESM.xlsx]

## Sheet: Sheet1
Model	Origin	Parameter	Posterior Mean	95% HPDI	Rhat	ESS
m1	b	𝛽0	0.27548	0.10455 ~ 0.44666	1	40000
		𝛽1	0.33683	0.14362 ~ 0.53082	1.0003	40000
		𝛽2	0.04871	0 ~ 0.13205	1	39349
		𝛽3	-0.05471	-0.24394 ~ 0.13373	1.0001	39362
m2	a	𝛽0	0.30491	0.13503 ~ 0.4745	1.0002	39162
		𝛽1	0.23836	0.05713 ~ 0.41331	1.0001	40000
		𝛽2	0.24482	0.00301 ~ 0.45914	1	41605
		𝛽3	0.37346	0.12543 ~ 0.64156	1	40000
m3	o	𝛽0	0.53458	0.29863 ~ 0.76983	1	38232
		𝛽1	0.44395	0.22887 ~ 0.66765	1.0001	37724
		𝛽2	0.26246	0.07009 ~ 0.45366	1.0001	37095
		𝛽3	0.13902	-0.05071 ~ 0.33552	1	38381
m4	b	𝛽0	-0.53839	-1.13314 ~ 0.02939	1	40000
		𝛽1	0.49116	0.03138 ~ 0.9216	1	40000
		𝛽2	0.61564	0.12891 ~ 1.12171	1	39291
		𝛽3	-0.23653	-0.62629 ~ 0.16346	1.0001	40000
	a	𝛽0	-0.10738	-0.49571 ~ 0.24255	1.0001	40000
		𝛽1	0.22155	3e-05 ~ 0.46614	1	40000
		𝛽2	0.85063	0.41088 ~ 1.30256	1.0002	40000
		𝛽3	0.53304	0.18682 ~ 0.87702	1	40000
m5	b	𝛽0	-0.64597	-1.24919 ~ -0.0345	1	40000
		𝛽1	0.44637	0.00029 ~ 0.87538	1	40000
		𝛽2	0.68598	0.18674 ~ 1.20051	1.0001	40000
		𝛽3	-0.17878	-0.58432 ~ 0.21094	1	40000
	o	𝛽0	0.38079	0.0832 ~ 0.67886	1.0001	40967
		𝛽1	0.60557	0.3129 ~ 0.90163	1.0001	40000
		𝛽2	1.02967	0.52839 ~ 1.57331	1	40000
		𝛽3	-0.04497	-0.53455 ~ 0.46118	1	40000
m6	a	𝛽0	0.18403	-0.06011 ~ 0.42794	1.0012	33507
		𝛽1	0.24538	0.03193 ~ 0.4524	1.0005	40000
		𝛽2	0.22292	0 ~ 0.6319	1.0004	24728
		𝛽3	0.39248	0.02031 ~ 0.79501	1	40000
	o	𝛽0	0.05412	-0.7347 ~ 0.68527	1	40000
		𝛽1	0.61054	0.20267 ~ 1.01017	1.0001	40000
		𝛽2	0.81585	3e-05 ~ 1.39069	1.0001	30191
		𝛽3	-0.26159	-0.94748 ~ 0.44359	0.9999	35525
m7	b	𝛽0	-0.64941	-1.2224 ~ -0.0618	1.0012	40000
		𝛽1	0.42904	0.00128 ~ 0.84568	1.0001	40000
		𝛽2	0.68741	0.19587 ~ 1.18545	1	40000
		𝛽3	-0.19119	-0.58883 ~ 0.18873	1	40000
	a	𝛽0	-0.31456	-0.79743 ~ 0.11317	1	40000
		𝛽1	0.30166	2e-05 ~ 0.64542	1.0004	40000
		𝛽2	0.93736	0.35558 ~ 1.5342	0.9999	40000
		𝛽3	0.47577	0.0574 ~ 0.88715	1	40000
	o	𝛽0	-0.22978	-0.90203 ~ 0.45842	1.0005	38441
		𝛽1	0.57744	0.14879 ~ 0.98391	1.0001	40000
		𝛽2	0.89501	0.24413 ~ 1.53147	1.0001	41364
		𝛽3	-0.40886	-1.04309 ~ 0.31685	1.0003	39075
